# Supplementary material for: Genomic Insights into Vibrio parahaemolyticus from Southern Korea: Pathogenicity, Antimicrobial Resistance, and Phylogenetic Distinctions
Source: Microorganisms. 2024 Dec 4;12(12):2497. doi: 10.3390/microorganisms12122497 (PMC11727765; doi:10.3390/microorganisms12122497)
Supplement: Supplementary file 1 [file microorganisms-12-02497-s001.zip]

Archive with 1 entries (1 files):
- microorganisms-3335565-supplementary.pdf
